# Supplementary material for: An open RNA-Seq data analysis pipeline tutorial with an example of reprocessing data from a recent Zika virus study
Source: F1000Res. 2016 Jul 5;5:1574. [Version 1] doi: 10.12688/f1000research.9110.1 (PMC4972086; doi:10.12688/f1000research.9110.1)
Supplement: Supplementary file 1 [file f1000research-5-9804-s0000.tgz]

Archive with 1 entries (1 files):
- 6aeb2c6c-8e47-4032-8d5c-832cb58bd8d2.xlsx
