# Supplementary material for: An open RNA-Seq data analysis pipeline tutorial with an example of reprocessing data from a recent Zika virus study
Source: F1000Res. 2016 Jul 5;5:1574. [Version 1] doi: 10.12688/f1000research.9110.1 (PMC4972086; doi:10.12688/f1000research.9110.1)
Supplement: Supplementary file 1 [file f1000research-5-9804-s0000.tgz › 6aeb2c6c-8e47-4032-8d5c-832cb58bd8d2.xlsx]

## Sheet: Sheet1
Term	Overlap	P-value	Adjusted P-value	Z-score	Combined Score	Genes
MP0002080_prenatal_lethality_	97/1685	8.381e-27	2.9166e-24	-1.20572	65.3397	TRIO;CCNT2;CRKL;CCND2;ZMIZ1;FTH1;PEG10;KIF5B;EP300;SOX4;LMO4;UNC5B;DYRK1A;EEF1A1;MTHFD2;PRKAR1A;FKBP4;ANKRD17;CUL3;ANKRD11;UBR3;ACACA;HSP90B1;UBR5;UBC;EP400;SKIL;FDFT1;BPTF;ABCA1;CREBBP;XBP1;JAG1;HSPA5;L1CAM;IGF2R;WNK1;NACA;FASN;GNAS;MDM2;PLXNB2;HYOU1;HNRNPC;NFE2L1;EIF4G2;RERE;GSK3B;NRP2;CHD8;CHD7;PKD1;AFF4;REV3L;TMED2;PHGDH;TEAD1;SREBF1;BRD2;ZFR;SAFB;ARID1A;NCOR1;RAPGEF2;TERF2IP;GARS;TKT;PAFAH1B…
MP0003861_abnormal_nervous_system_	54/855	2.39782e-15	2.0861e-13	-1.44322	42.1396	RERE;NRP2;PTPRS;CHD7;PKD1;CELSR3;CCND2;BASP1;DNER;REV3L;EP300;TMED2;PHGDH;NEFM;TEAD1;SOX4;BRD2;LMO4;DCC;UNC5B;DYRK1A;SOX11;POR;NCOR1;DCX;RAPGEF2;PAFAH1B1;ANKRD17;DCTN1;MYCBP2;CRMP1;LRP2;CECR2;UBR5;SLIT1;EP400;MAPK1;DVL3;NCAM1;SOCS7;FDFT1;CREBBP;XBP1;NPM1;JAG1;USP9X;HUWE1;L1CAM;DCLK1;MIB1;VEGFA;VANGL2;MDM2;PLXNB2
MP0002152_abnormal_brain_morphology_	65/1188	1.08039e-15	1.71593e-13	-1.41041	41.457	RERE;NRP2;PTPRS;TRIO;CHD7;IRS2;ARHGAP5;PKD1;CELSR3;UCHL1;ATCAY;CCND2;HERC1;KIF5C;BASP1;TRIM2;DNER;IDS;EP300;PHGDH;KIF1B;TEAD1;PEG3;LMO4;DCC;DYRK1A;TBR1;ANK3;NCOR1;DDIT3;CANX;DCX;RAPGEF2;TKT;PAFAH1B1;MYCBP2;CRMP1;ATP1A3;LRP2;CECR2;UBR5;DVL3;MAPK1;NCAM1;SOCS7;ABCA1;SPEN;NPM1;CREBBP;JAG1;CADM1;HUWE1;L1CAM;DCLK1;IGF2R;ARCN1;VEGFA;MIB1;VANGL2;WNK1;MDM2;GNAS;PLXNB2;HYOU1;AARS
MP0001697_abnormal_embryo_size_	37/471	3.42827e-13	1.95147e-11	-1.56169	38.5111	CUL3;ANKRD11;LRP2;PKD1;HSP90B1;ZMIZ1;KIF5B;UBR5;UBC;REV3L;MAPK1;EP300;TMED2;RICTOR;RBBP6;PHGDH;MEST;TEAD1;BPTF;BRD2;CREBBP;NPM1;XBP1;USP9X;LMO4;STAT3;ZFR;DYRK1A;IGF2R;NCOR1;VANGL2;PRKAR1A;MTHFD2;MDM2;RAPGEF2;NFE2L1;TPT1
MP0003984_embryonic_growth_retardation_	31/376	1.15922e-11	5.04261e-10	-1.62364	34.7588	ANKRD17;LRP1;AFF4;ACACA;PEG10;UBR5;REV3L;EP300;TMED2;RBBP6;RICTOR;TEAD1;BRD4;FDFT1;BPTF;ABCA1;XBP1;CREBBP;JAG1;PLK2;DYRK1A;HUWE1;MIB1;POR;PRKAR1A;WNK1;NACA;MDM2;NFE2L1;EIF4G2;TPT1
MP0002088_abnormal_embryonic_growth/wei_	31/385	2.0379e-11	7.87987e-10	-1.60983	33.7445	ANKRD17;LRP1;AFF4;ACACA;PEG10;UBR5;REV3L;EP300;TMED2;RBBP6;RICTOR;TEAD1;BRD4;FDFT1;BPTF;ABCA1;XBP1;JAG1;PLK2;DYRK1A;HUWE1;IGF2R;MIB1;POR;PRKAR1A;WNK1;NACA;MDM2;NFE2L1;EIF4G2;TPT1
MP0002081_perinatal_lethality_	55/981	1.46174e-13	1.01737e-11	-1.33316	33.744	GSK3B;NRP2;TRIO;PTPRS;ZFAND5;CHD7;ARHGAP5;PKD1;AFF4;CELSR3;CRKL;CREB3L2;EP300;KIF1B;KIF1A;NEO1;KDM6B;BRD2;LMO4;DCC;APLP1;ISLR2;SOX11;SAFB;ARID1A;ATF4;NFAT5;PPP1R15B;LRP1;MYCBP2;ATP1A3;LRP2;SLC7A1;GIGYF2;CECR2;SLIT1;MAPK1;SSR1;MEST;SRSF10;ABCA1;DYNC1H1;CREBBP;NPM1;JAG1;HSPA5;STAT3;HUWE1;IGF2R;VEGFA;VANGL2;GNAS;PLXNB2;TPT1;NFE2L1
MP0005380_embryogenesis_phenotype_	34/468	2.70414e-11	8.55491e-10	-1.53826	32.1179	ANKRD17;LRP1;AFF4;ACACA;HSP90B1;PEG10;UBR5;REV3L;TMED2;EP300;RBBP6;RICTOR;TEAD1;BRD4;FDFT1;BPTF;ABCA1;XBP1;CREBBP;JAG1;PLK2;DYRK1A;HUWE1;MIB1;POR;VANGL2;PRKAR1A;WNK1;NACA;RLIM;MDM2;NFE2L1;EIF4G2;TPT1
MP0001672_abnormal_embryogenesis/_devel_	34/468	2.70414e-11	8.55491e-10	-1.52363	31.8124	ANKRD17;LRP1;AFF4;ACACA;HSP90B1;PEG10;UBR5;REV3L;TMED2;EP300;RBBP6;RICTOR;TEAD1;BRD4;FDFT1;BPTF;ABCA1;XBP1;CREBBP;JAG1;PLK2;DYRK1A;HUWE1;MIB1;POR;VANGL2;PRKAR1A;WNK1;NACA;RLIM;MDM2;NFE2L1;EIF4G2;TPT1
MP0002882_abnormal_neuron_morphology_	55/1006	3.92537e-13	1.95147e-11	-1.20309	29.668	NRP2;PTPRS;CHD7;CELSR3;UCHL1;ATCAY;CCND2;PCLO;HERC1;BASP1;KIF5C;TRIM2;IDS;NEFL;NEFM;PHGDH;KIF1B;KIF1A;DCC;DYRK1A;ISLR2;SOX11;ANK3;NCOR1;DDIT3;CANX;GARS;PAFAH1B1;PLEC;DCTN1;MYCBP2;CRMP1;ATP1A3;GIGYF2;NXF1;SLIT1;DVL3;NCAM1;DYNC1H1;JAG1;KIDINS220;STAT3;HUWE1;L1CAM;PTPN13;DCLK1;VEGFA;ARCN1;MIB1;NFASC;VANGL2;MDM2;PLXNB2;HYOU1;AARS
MP0002085_abnormal_embryonic_tissue_	43/765	1.21403e-10	3.52068e-09	-1.31386	25.5738	RERE;ANKRD17;DCTN1;CHD8;CHD7;LRP2;PKD1;HSP90B1;CECR2;ZMIZ1;UBR5;REV3L;EP400;TMED2;EP300;DVL3;PHGDH;TEAD1;BPTF;BRD4;FDFT1;BRD2;CREBBP;XBP1;JAG1;LMO4;UNC5B;USP9X;ZFR;STAT3;HUWE1;ARID1A;VEGFA;MIB1;POR;VANGL2;PRKAR1A;MDM2;RAPGEF2;PLXNB2;TPT1;EIF4G2;NFE2L1
MP0002086_abnormal_extraembryonic_tissu_	35/550	4.06822e-10	1.08903e-08	-1.37485	25.2085	ANKRD17;CELF1;CUL3;PKD1;HSP90B1;CRKL;ZMIZ1;TRA2B;PEG10;UBR5;UBC;REV3L;MAPK1;TMED2;EP300;RICTOR;TEAD1;MEST;BPTF;ABCA1;CREBBP;NPM1;JAG1;USP9X;PLK2;IGF2R;MIB1;VEGFA;VANGL2;PRKAR1A;WNK1;RLIM;RAPGEF2;FKBP4;TPT1
MP0000598_abnormal_liver_morphology_	34/585	6.82207e-09	1.31893e-07	-1.5098	23.9171	GSK3B;PPP1R15B;LRP1;INSIG1;CUL3;CHD2;PKD1;CRKL;SEC61A1;FADS2;CCND2;FTH1;UBC;RICTOR;SRSF10;BRD4;SPEN;NPM1;XBP1;JAG1;STAT3;DYRK1A;SAFB;IGF2R;POR;NCOR1;MTHFD2;FASN;MDM2;GNAS;RAPGEF2;TKT;NFE2L1;ATF4
MP0002084_abnormal_developmental_patter_	28/421	1.17285e-08	2.04077e-07	-1.44944	22.3283	DCTN1;CUL3;CHD8;ANKRD11;CHD7;HSP90B1;KIF5B;UBR5;REV3L;MAPK1;TMED2;EP300;TEAD1;BPTF;USP9X;ZFR;STAT3;HUWE1;ARID1A;MIB1;VANGL2;PRKAR1A;MDM2;RAPGEF2;HNRNPC;EIF4G2;TPT1;NFE2L1
MP0000266_abnormal_heart_morphology_	43/851	2.85625e-09	7.09982e-08	-1.31112	21.5818	ANKRD17;RERE;HDAC5;CHD7;CHD2;PKD1;CRKL;HSP90B1;ZMIZ1;UBR5;REV3L;MAPK1;SSR1;EP300;TMED2;DVL3;RICTOR;TEAD1;SRSF10;MEST;SOX4;SPEN;ABCA1;CREBBP;XBP1;JAG1;TSC22D1;USP9X;HUWE1;DYRK1A;SOX11;IGF2R;VEGFA;MIB1;VANGL2;WNK1;NACA;PRKAR1A;MDM2;GNAS;RAPGEF2;TKT;PLEC
MP0010770_preweaning_lethality_	50/1115	5.19468e-09	1.12984e-07	-1.15371	18.4548	GSK3B;NRP2;PTPRS;CELF1;IRS1;CHD7;CHD2;PKD1;CRKL;PPP1CB;BASP1;ZMIZ1;EP300;KIF1A;SBF1;SREBF1;BRD2;DYRK1A;TBR1;POR;CANX;DCX;GARS;PAFAH1B1;ATF4;PLEC;NFAT5;INSIG1;UBR3;GIGYF2;BCLAF1;TNKS2;POLR2A;DVL3;MEST;SOCS7;BRD4;ABCA1;CREBBP;JAG1;PLK2;STAT3;AP3D1;L1CAM;IGF2R;DCLK1;VEGFA;NFASC;GNAS;MDM2
MP0002082_postnatal_lethality_	50/1114	5.04661e-09	1.12984e-07	-1.15202	18.4277	GSK3B;NRP2;PTPRS;CELF1;IRS1;CHD7;CHD2;PKD1;CRKL;PPP1CB;BASP1;ZMIZ1;EP300;KIF1A;SBF1;SREBF1;BRD2;DYRK1A;TBR1;POR;CANX;DCX;GARS;PAFAH1B1;ATF4;PLEC;NFAT5;INSIG1;UBR3;GIGYF2;BCLAF1;TNKS2;POLR2A;DVL3;MEST;SOCS7;BRD4;ABCA1;CREBBP;JAG1;PLK2;STAT3;AP3D1;L1CAM;IGF2R;DCLK1;VEGFA;NFASC;GNAS;MDM2
MP0010769_abnormal_survival_	53/1229	5.76124e-09	1.17936e-07	-1.09893	17.5313	GSK3B;CLIC4;NRP2;PTPRS;CELF1;IRS1;CHD7;CHD2;PKD1;CRKL;PPP1CB;PCLO;HERC1;BASP1;ZMIZ1;EP300;KIF1A;SBF1;SREBF1;BRD2;DYRK1A;TBR1;POR;CANX;DCX;GARS;PLEC;PAFAH1B1;ATF4;NFAT5;INSIG1;UBR3;GIGYF2;BCLAF1;TNKS2;POLR2A;DVL3;MEST;SOCS7;BRD4;ABCA1;CREBBP;JAG1;PLK2;STAT3;AP3D1;L1CAM;IGF2R;DCLK1;VEGFA;NFASC;GNAS;MDM2
MP0000001_mammalian_phenotype_	126/3773	1.47925e-15	1.71593e-13	-0.594283	17.4682	IRS1;ZFAND5;IRS2;CRKL;PPP1CB;FADS2;ATCAY;HERC1;KIF5C;BASP1;ZMIZ1;PEG10;FTH1;KIF5B;EP300;SBF1;SOX4;DYRK1A;TBR1;UHMK1;PRKAR1A;DDIT3;DDIT4;FKBP4;ATF4;ANKRD17;MAGED1;INSIG1;MYCBP2;UBR3;ACACA;GIGYF2;HSP90B1;UBR5;EP400;DVL3;SOCS7;FDFT1;BPTF;ABCA1;CREBBP;AKIRIN1;XBP1;JAG1;CADM1;HSPA5;PLK2;HELZ;L1CAM;IGF2R;DCLK1;VANGL2;WNK1;NACA;MDM2;GNAS;NFE2L1;EIF4G2;GSK3B;CLIC4;NRP2;PTPRS;CELF1;CHD7;SLC7A11;CHD2;ARHGA…
MP0000313_abnormal_cell_death_	30/535	1.26161e-07	2.09068e-06	-1.26184	16.5024	NFAT5;CCNI;DCTN1;CUL3;SLC7A11;LRP2;CHD2;FTH1;UBC;UBR5;SESN2;REV3L;RBBP6;TEAD1;BRD2;USP47;XBP1;NPM1;JAG1;UNC5B;STAT3;SYVN1;TNFRSF10B;MIB1;VEGFA;POR;DDIT3;MDM2;NFE2L1;TPT1
MP0010768_mortality/aging_	53/1255	1.16001e-08	2.04077e-07	-1.06266	16.3701	GSK3B;CLIC4;NRP2;PTPRS;CELF1;IRS1;CHD7;CHD2;PKD1;CRKL;PPP1CB;PCLO;HERC1;BASP1;ZMIZ1;EP300;KIF1A;SBF1;SREBF1;BRD2;DYRK1A;TBR1;POR;CANX;DCX;GARS;PLEC;PAFAH1B1;ATF4;NFAT5;INSIG1;UBR3;GIGYF2;BCLAF1;TNKS2;POLR2A;DVL3;MEST;SOCS7;BRD4;ABCA1;CREBBP;JAG1;PLK2;STAT3;AP3D1;L1CAM;IGF2R;DCLK1;VEGFA;NFASC;GNAS;MDM2
MP0005384_cellular_phenotype_	27/486	6.88463e-07	1.08902e-05	-1.27028	14.5163	IRS1;ZFAND5;IRS2;SLC3A2;SLC7A1;HSP90B1;PEG10;FTH1;KIF5B;EP300;MEST;CLASP2;CREBBP;PEG3;STAT3;PTPN13;IGF2R;ARCN1;UHMK1;POR;PRKAR1A;DDIT4;GNAS;MDM2;RAPGEF2;EIF4G2;PLEC
MP0000955_abnormal_spinal_cord_	17/244	5.94196e-06	8.27121e-05	-1.50919	14.1866	DYNC1H1;CREBBP;NRP2;DCTN1;MYCBP2;STAT3;ISLR2;L1CAM;GIGYF2;VEGFA;UCHL1;ATCAY;KIF5C;CANX;SLIT1;KIF1B;NEFM
MP0002925_abnormal_cardiovascular_devel_	30/583	7.26437e-07	1.09913e-05	-1.23838	14.1403	ANKRD17;RERE;CLIC4;CHD7;PKD1;HSP90B1;ZMIZ1;TRA2B;UBR5;REV3L;SSR1;EP300;TMED2;DVL3;TEAD1;SOX4;SPEN;XBP1;CREBBP;NPM1;JAG1;USP9X;UNC5B;SOX11;VEGFA;MIB1;VANGL2;PRKAR1A;WNK1;RAPGEF2
MP0004197_abnormal_fetal_growth/weight/_	15/199	8.91215e-06	0.000119286	-1.51813	13.7147	JAG1;HSPA5;IRS1;CELF1;PLK2;STAT3;CHD2;SAFB;IGF2R;POLR2A;MDM2;SSR1;SRSF10;MEST;ATF4
MP0003956_abnormal_body_size_	69/2128	1.13792e-06	1.64999e-05	-1.22925	13.5367	NRP2;CLIC4;PTPRS;IRS1;CELF1;CHD7;ZFAND5;IRS2;ARHGAP5;CHD2;PKD1;AFF4;CRKL;SEC61A1;FADS2;UCHL1;ATCAY;PCLO;HERC1;BASP1;EP300;IDS;BRD2;PEG3;APLP1;DYRK1A;SAFB;NCOR1;PRKAR1A;CANX;DCX;TERF2IP;GARS;TKT;FKBP4;SQSTM1;ATF4;PAFAH1B1;PLEC;ANKRD11;ATP1A3;UBR3;FOXK1;SLC7A1;GIGYF2;BCLAF1;TNKS2;POLR2A;MAPK1;RICTOR;MEST;SOCS7;SKIL;ABCA1;RANBP2;DYNC1H1;CREBBP;PLK2;STAT3;L1CAM;PTPN13;VEGFA;MIB1;ARCN1;NACA;FASN;GNAS;…
MP0003948_abnormal_gas_homeostasis_	19/311	9.92138e-06	0.000127876	-1.37464	12.3229	BRD2;XBP1;CREBBP;JAG1;HSPA5;SOX11;LRP2;SAFB;CELSR3;IGF2R;VEGFA;MN1;ITCH;NCOR1;FASN;GNAS;EP300;DVL3;CPE
MP0001730_embryonic_growth_arrest_	15/221	2.84981e-05	0.000340771	-1.45062	11.5822	ABCA1;CREBBP;NPM1;UNC5B;DCTN1;CHD8;ARID1A;ACACA;HSP90B1;EP400;EP300;RAPGEF2;HNRNPC;SKIL;BPTF
MP0001784_abnormal_fluid_regulation_	24/475	1.40146e-05	0.000174182	-1.31435	11.3763	ANKRD17;NFAT5;JAG1;CHD7;ZFAND5;CHD2;PKD1;IGF2R;MIB1;VEGFA;ATCAY;NCOR1;NACA;WNK1;UBR5;GNAS;REV3L;EP300;SSR1;MAPK1;RICTOR;SRSF10;SOX4;PLEC
MP0001944_abnormal_pancreas_morphology_	14/196	3.13353e-05	0.000340771	-1.37126	10.9485	SPEN;BRD2;GSK3B;CREBBP;IRS1;SOX11;IRS2;PKD1;SEC61A1;GNAS;CPE;RICTOR;SOCS7;ATF4
MP0000350_abnormal_cell_proliferation_	18/308	3.00644e-05	0.000340771	-1.34849	10.7667	BRD2;NPM1;NRP2;IRS1;SLC7A11;ZMIZ1;UBR5;UBC;SESN2;MDM2;EP300;MAPK1;RAPGEF2;RICTOR;TEAD1;SKIL;TPT1;ATF4
MP0004811_abnormal_neuron_physiology_	18/309	3.13083e-05	0.000340771	-1.31589	10.5065	DYNC1H1;NRP2;TRIO;MAGED1;STAT3;CRMP1;CELSR3;VEGFA;MIB1;BASP1;FTH1;DDIT3;KIF1B;NEFM;HYOU1;KIF1A;INA;PAFAH1B1
MP0002229_neurodegeneration_	18/317	4.30312e-05	0.000445488	-1.35452	10.452	DYNC1H1;DCTN1;ANK3;GIGYF2;VEGFA;ARCN1;NXF1;UCHL1;ATCAY;HERC1;TRIM2;DDIT3;NEFL;HYOU1;GARS;NEFM;KIF1A;AARS
MP0000778_abnormal_nervous_system_	11/136	8.02601e-05	0.000798015	-1.41992	10.1288	NRP2;VANGL2;DCC;MYCBP2;CANX;KIF1B;LRP2;L1CAM;ARHGAP5;CELSR3;DCLK1
MP0005621_abnormal_cell_physiology_	19/348	4.35247e-05	0.000445488	-1.20042	9.26284	CREBBP;IRS1;STAT3;ZFAND5;IRS2;PTPN13;SLC7A1;ARCN1;HSP90B1;UHMK1;POR;PRKAR1A;FTH1;MDM2;EP300;RAPGEF2;EIF4G2;CLASP2;PLEC
MP0009931_abnormal_skin_appearance_	19/385	0.000155627	0.00146373	-1.28438	8.38286	SPEN;PPP1R15B;CREBBP;NPM1;XBP1;HSPA5;LMO4;PLK2;STAT3;PKD1;CRKL;FADS2;ITCH;NCOR1;ZMIZ1;MDM2;RAPGEF2;NFE2L1;PLEC
MP0000003_abnormal_adipose_tissue_	1936-06-01	0.00010658	0.00103027	-1.11783	7.68835	BRD2;NCOR1;PRKAR1A;GNAS;RICTOR;ARHGAP5
MP0001731_abnormal_postnatal_growth_	28/732	0.000298199	0.00266085	-1.12249	6.65536	NFAT5;HDAC5;NRP2;PTPRS;IRS1;CELF1;CHD2;PKD1;CRKL;POLR2A;MEST;SOCS7;BRD4;SPEN;DYNC1H1;CREBBP;JAG1;STAT3;AP3D1;L1CAM;VEGFA;NACA;GNAS;GARS;TKT;FKBP4;ATF4;PLEC
MP0003634_abnormal_glial_cell_	13/231	0.000553096	0.0045828	-1.21693	6.55373	DYNC1H1;CADM1;ATP1A3;PTPN13;L1CAM;MIB1;VEGFA;BASP1;DNER;CANX;PLXNB2;NCAM1;PAFAH1B1
MP0002128_abnormal_blood_circulation_	20/449	0.0003799	0.00330513	-1.09967	6.2816	ABCA1;ANKRD17;HDAC5;JAG1;LRP1;HSPA5;CHD7;ZFAND5;CHD2;PKD1;MIB1;VEGFA;VANGL2;WNK1;NACA;FTH1;MDM2;EP300;SOX4;PLEC
MP0002116_abnormal_craniofacial_bone_	19/467	0.00149964	0.0104375	-1.37059	6.25311	GSK3B;CREBBP;LMO4;ANKRD11;ZFAND5;CHD7;SOX11;LRP2;L1CAM;PKD1;CRKL;VEGFA;MN1;CREB3L2;GNAS;IDS;SOCS7;BRD4;ATF4
MP0003077_abnormal_cell_cycle_	11/180	0.000778188	0.00601799	-1.17673	6.01661	RANBP2;BRD2;NPM1;PLK2;CUL3;UBC;MDM2;FOXK1;CHD2;GIGYF2;UHMK1
MP0001915_intracranial_hemorrhage_	1974-07-01	0.000692244	0.00547502	-1.14954	5.98628	ANKRD17;ABCA1;CREBBP;POR;JAG1;WNK1;SOCS7
MP0003953_abnormal_hormone_level_	26/677	0.000470722	0.0039954	-1.05357	5.81844	GSK3B;PTPRS;IRS1;ANKRD11;UBR3;IRS2;LRP2;SLC7A11;ACACA;SEC61A1;RICTOR;SOX4;ABCA1;BRD2;CREBBP;STAT3;AP3D1;SAFB;IGF2R;NCOR1;PRKAR1A;FASN;GNAS;CPE;FKBP4;ATF4
MP0005375_adipose_tissue_phenotype_	1977-07-01	0.000861073	0.0065142	-1.14496	5.76344	BRD2;NCOR1;TNKS2;PRKAR1A;GNAS;RICTOR;ARHGAP5
MP0002069_abnormal_eating/drinking_beha_	21/543	0.00155921	0.0106393	-1.20266	5.46395	PPP1R15B;DYNC1H1;BRD2;DCC;STAT3;CHD7;UBR3;IRS2;TBR1;SAFB;IGF2R;GIGYF2;FADS2;BCLAF1;UCHL1;NCOR1;FASN;GNAS;CPE;SOCS7;PLEC
MP0002184_abnormal_innervation_	10/161	0.00119573	0.00849214	-1.1226	5.35323	DYNC1H1;NRP2;DNER;MYCBP2;CHD7;SOX11;GARS;PTPN13;L1CAM;CELSR3
MP0003091_abnormal_cell_migration_	1981-07-01	0.00113497	0.00822853	-1.08707	5.21811	PRKAR1A;ZFAND5;STAT3;RAPGEF2;PLEC;CLASP2;UHMK1
MP0010630_abnormal_cardiac_muscle_	12/230	0.00166765	0.0111604	-1.05587	4.74655	ANKRD17;XBP1;POR;WNK1;NACA;EP300;CHD2;PKD1;MEST;TEAD1;VEGFA;PLEC
MP0003122_maternal_imprinting_	2016-05-24	0.000163506	0.00149737	-0.706945	4.598	PEG3;PEG10;GNAS;MEST;IGF2R
MP0001175_abnormal_lung_morphology_	17/402	0.00179656	0.0113673	-1.01485	4.54351	ABCA1;KDM6B;CREBBP;HSPA5;SOX11;LRP2;CHD2;SAFB;AFF4;PKD1;IGF2R;CELSR3;VEGFA;ITCH;BCLAF1;GNAS;EP300
MP0002083_premature_death_	33/968	0.000626025	0.00506643	-0.793098	4.19161	HDAC5;PTPRS;IRS1;ATP1A3;IRS2;CHD2;PKD1;HSP90B1;CRKL;NXF1;CECR2;UCHL1;ATCAY;PCLO;REV3L;EP400;IDS;RICTOR;SOCS7;SPEN;ABCA1;DYNC1H1;CREBBP;STAT3;ANK3;MIB1;EEF1A1;ITCH;PRKAR1A;DCX;MDM2;GARS;TPT1
MP0002752_abnormal_somatic_nervous_	25/675	0.00100708	0.00745669	-0.849707	4.16241	NRP2;DCTN1;MYCBP2;CHD7;CRKL;UCHL1;BASP1;KIF5C;TRIM2;NEFL;DVL3;NEFM;NEO1;JAG1;LMO4;DCC;AP3D1;ISLR2;SOX11;L1CAM;PTPN13;VEGFA;NFASC;VANGL2;GARS
MP0000703_abnormal_thymus_morphology_	16/392	0.00341623	0.0204974	-0.937904	3.64606	ABCA1;NFAT5;CREBBP;CHD7;STAT3;TNFRSF10B;ARHGAP5;VEGFA;CRKL;FADS2;ATCAY;NCOR1;MDM2;GNAS;EP300;MAPK1
MP0003935_abnormal_craniofacial_develop_	12/268	0.00545927	0.0311447	-0.964794	3.34698	RERE;GSK3B;MN1;POR;ZMIZ1;UBR5;CHD7;REV3L;SOX11;PKD1;VEGFA;MIB1
MP0005452_abnormal_adipose_tissue_	16/456	0.0131591	0.0656889	-1.16144	3.1624	BRD2;GPM6A;CREBBP;IRS1;CHD7;ZFAND5;STAT3;IRS2;CHD2;SEC61A1;NCOR1;PRKAR1A;FASN;GNAS;CPE;TKT
MP0000609_abnormal_liver_physiology_	17/441	0.00448796	0.0260302	-0.858558	3.13245	ABCA1;SREBF1;BRD2;XBP1;JAG1;INSIG1;STAT3;RC3H1;CHD2;PKD1;ACACA;FADS2;SEC61A1;FASN;FTH1;RICTOR;NFE2L1
MP0009703_decreased_birth_body_	8/144	0.00686845	0.038552	-0.952762	3.10195	PPP1R15B;IRS1;MYCBP2;GNAS;RAPGEF2;SOX11;KIF1A;CHD2
MP0001545_abnormal_hematopoietic_system_	1943-05-01	0.00177894	0.0113673	-0.669795	2.99868	TSC22D1;MDM2;EP400;RAPGEF2;ARID1A
MP0002118_abnormal_lipid_homeostasis_	21/693	0.0213839	0.0966443	-1.24352	2.90575	ABCA1;SREBF1;BRD2;CREBBP;LRP1;IRS1;INSIG1;STAT3;IRS2;CHD2;PKD1;ACACA;UHMK1;FADS2;SEC61A1;NCOR1;FASN;LIPG;GNAS;CPE;RICTOR
MP0002066_abnormal_motor_capabilities/c_	42/1482	0.00386788	0.0228139	-0.76346	2.88617	DCTN1;CHD7;MYCBP2;ATP1A3;LRP2;CHD2;GIGYF2;CELSR3;NXF1;UCHL1;ATCAY;HERC1;BASP1;TRIM2;DNER;IDS;KIF1B;KIF1A;SOCS7;DYNC1H1;CREBBP;JAG1;STAT3;AP3D1;ANK3;L1CAM;IGF2R;VEGFA;ARCN1;NFASC;ITCH;VANGL2;DDIT3;FASN;CANX;GNAS;DCX;CPE;GARS;HYOU1;AARS;PAFAH1B1
MP0005397_hematopoietic_system_phenotyp_	1943-05-01	0.00177894	0.0113673	-0.642414	2.8761	TSC22D1;MDM2;EP400;RAPGEF2;ARID1A
MP0003121_genomic_imprinting_	1945-05-01	0.0021372	0.0132812	-0.66479	2.87283	PEG3;PEG10;GNAS;MEST;IGF2R
MP0002135_abnormal_kidney_morphology_	20/591	0.00844665	0.0459287	-0.928334	2.85989	ABCA1;NFAT5;HDAC5;JAG1;HSPA5;TSC22D1;CCNI;AP3D1;RC3H1;LRP2;CHD2;PKD1;IGF2R;VEGFA;FADS2;POR;GNAS;MDM2;RICTOR;TKT
MP0008770_decreased_survivor_rate_	9/195	0.0128498	0.0656889	-0.920282	2.50577	SREBF1;CLIC4;PCLO;HERC1;GNAS;CHD2;IGF2R;VEGFA;PLEC
MP0002078_abnormal_glucose_homeostasis_	20/636	0.0173506	0.083861	-0.959322	2.37777	RANBP2;GSK3B;BRD2;CREBBP;IRS1;FEM1B;STAT3;IRS2;PKD1;ACACA;SEC61A1;NCOR1;FASN;GNAS;CPE;RICTOR;SOCS7;SQSTM1;SOX4;ATF4
MP0001943_abnormal_respiration_	16/438	0.00932091	0.0499027	-0.789502	2.36668	ABCA1;HSPA5;ZFAND5;MYCBP2;SOX11;LRP2;ARHGAP5;CHD2;AFF4;PKD1;IGF2R;CELSR3;GNAS;EP300;DVL3;KIF1B
MP0003943_abnormal_hepatobiliary_system_	1961-05-01	0.00712552	0.03936	-0.681622	2.20505	XBP1;JAG1;CCND2;UBC;RAPGEF2
MP0004957_abnormal_blastocyst_morpholog_	6/100	0.0132133	0.0656889	-0.690734	1.88075	HSPA5;CUL3;CHD8;MAPK1;TPT1;BRD4
MP0005334_abnormal_fat_pad_	9/234	0.035011	0.140044	-0.916366	1.80139	BRD2;NCOR1;IRS1;FASN;STAT3;GNAS;IRS2;RICTOR;ATF4
MP0009672_abnormal_birth_weight_	1973-05-01	0.0141263	0.0692389	-0.668806	1.78584	MYCBP2;GNAS;SOX11;KIF1A;IGF2R
MP0005448_abnormal_energy_balance_	7/139	0.0179163	0.085409	-0.722049	1.77646	RANBP2;CREBBP;NCOR1;STAT3;GNAS;CPE;IRS2
MP0000432_abnormal_head_morphology_	14/424	0.0307286	0.127304	-0.82707	1.70474	CREBBP;LMO4;ANKRD11;CHD7;DYRK1A;HUWE1;SOX11;LRP2;PKD1;VEGFA;CECR2;PRKAR1A;EP300;SOCS7
MP0003699_abnormal_female_reproductive_	17/517	0.0188727	0.0875695	-0.685894	1.67037	ABCA1;CLIC4;PTPRS;CELF1;STAT3;CHD7;IRS2;SAFB;IGF2R;DCLK1;VEGFA;FADS2;POR;CCND2;VANGL2;FKBP4;ATF4
MP0002557_abnormal_social/conspecific_i_	10/264	0.0295212	0.123776	-0.740823	1.54779	GSK3B;PEG3;CHD7;IRS2;L1CAM;TKT;SAFB;AFF4;MEST;VEGFA
MP0001614_abnormal_blood_vessel_	24/778	0.0117208	0.0618008	-0.538202	1.49827	ANKRD17;CREBBP;CLIC4;NPM1;JAG1;UNC5B;ZFAND5;CHD7;CHD2;PKD1;VEGFA;MIB1;CRKL;VANGL2;WNK1;ZMIZ1;TRA2B;DDIT4;UBR5;REV3L;RAPGEF2;EP300;TEAD1;SOX4
MP0002161_abnormal_fertility/fecundity_	31/1088	0.0125333	0.0650982	-0.498451	1.3617	NRP2;CLIC4;PTPRS;CELF1;CHD7;IRS2;PKD1;AFF4;FADS2;GOLGA3;ATCAY;CCND2;SBF1;ABCA1;DYNC1H1;CADM1;STAT3;AP3D1;SAFB;L1CAM;DCLK1;IGF2R;VEGFA;POR;VANGL2;PRKAR1A;DCX;TKT;FKBP4;ATF4;PAFAH1B1
MP0002896_abnormal_bone_mineralization_	6/117	0.025569	0.109678	-0.565832	1.25061	NACA;IRS1;PRKAR1A;LRP2;PKD1;ATF4
MP0002114_abnormal_axial_skeleton_	17/567	0.0397961	0.155005	-0.640285	1.19368	GSK3B;CREBBP;LMO4;ANKRD11;ZFAND5;SOX11;SAFB;CHD2;PKD1;IGF2R;VEGFA;CRKL;UCHL1;VANGL2;DVL3;KIF1B;SF3B1
MP0005164_abnormal_response_to_	1984-05-01	0.0236738	0.103157	-0.50788	1.15365	HSPA5;IRS1;DDIT3;IRS2;UHMK1
MP0003631_nervous_system_phenotype_	9/240	0.0399176	0.155005	-0.615965	1.14834	RANBP2;NRP2;CREBBP;CANX;MYCBP2;AP3D1;NEFL;KIF1A;GIGYF2
MP0009642_abnormal_blood_homeostasis_	46/1834	0.0211118	0.0966443	-0.476135	1.11259	GSK3B;PTPRS;CCNI;LRP1;IRS1;ANKRD11;INSIG1;IRS2;LRP2;SLC7A11;PKD1;CELSR3;ACACA;SEC61A1;FADS2;FTH1;LIPG;EP300;DVL3;RICTOR;SOCS7;SOX4;ABCA1;BRD2;SREBF1;CREBBP;JAG1;HSPA5;STAT3;AP3D1;TNFRSF10B;SOX11;SAFB;IGF2R;VEGFA;UHMK1;MN1;NCOR1;PRKAR1A;FASN;GNAS;CPE;FKBP4;SQSTM1;NFE2L1;ATF4
MP0005076_abnormal_cell_differentiation_	2016-04-30	0.00330599	0.0201839	-0.242826	0.947716	IRS1;IRS2;EIF4G2;HSP90B1
MP0002970_abnormal_white_adipose_	8/220	0.0588307	0.20201	-0.564338	0.902623	CREBBP;NCOR1;IRS1;PRKAR1A;STAT3;GNAS;TKT;CHD2
MP0003115_abnormal_respiratory_system_	1993-05-01	0.0340097	0.138498	-0.444786	0.879296	BCLAF1;CHD7;EP300;SAFB;IGF2R
MP0002113_abnormal_skeleton_development_	14/442	0.0409784	0.155005	-0.433095	0.807418	GSK3B;CREBBP;IRS1;PLK2;STAT3;SOX11;PKD1;IGF2R;VANGL2;NACA;CREB3L2;GNAS;SQSTM1;ATF4
MP0002269_muscular_atrophy_	1998-05-01	0.0407959	0.155005	-0.382379	0.712867	PRKAR1A;IRS1;GARS;VEGFA;PLEC
MP0009115_abnormal_fat_cell_	1998-05-01	0.0407959	0.155005	-0.326003	0.607765	BRD2;CREBBP;NCOR1;STAT3;GNAS
MP0000358_abnormal_cell_content/_	6/137	0.0478472	0.175272	-0.340404	0.592785	PRKAR1A;KIF5B;DDIT4;STAT3;SLC3A2;PLEC
MP0000631_abnormal_neuroendocrine_gland_	1999-05-01	0.0422447	0.156395	-0.289104	0.536394	ATCAY;PTPRS;CHD7;IRS2;SOCS7
MP0001145_abnormal_male_reproductive_	16/554	0.0592099	0.20201	-0.296151	0.473675	ABCA1;CADM1;FEM1B;STAT3;LRP2;SAFB;AFF4;FADS2;GOLGA3;CCND2;FKBP4;SBF1;TKT;PAFAH1B1;BRD4;ATF4
MP0005391_vision/eye_phenotype_	8/235	0.0787529	0.251431	-0.315384	0.435415	POR;NPM1;JAG1;MAGED1;PRKAR1A;DDIT4;CHD7;LRP2
MP0002272_abnormal_nervous_system_	8/227	0.0676809	0.222198	-0.278688	0.4192	NFASC;CANX;CHD7;AP3D1;NEFM;GARS;ANK3;PLEC
MP0003698_abnormal_male_reproductive_	18/667	0.0781443	0.251431	-0.179391	0.247665	DYNC1H1;CADM1;CELF1;STAT3;IRS2;SAFB;L1CAM;AFF4;IGF2R;FADS2;GOLGA3;ATCAY;PRKAR1A;DCX;SBF1;FKBP4;PAFAH1B1;ATF4
MP0000367_abnormal_coat/_hair_	14/559	0.167442	0.394753	-0.24608	0.228731	STAT3;AP3D1;IRS2;SLC7A11;CHD2;L1CAM;MIB1;ARCN1;VEGFA;ITCH;GNAS;IDS;AARS;ATF4
MP0003937_abnormal_limbs/digits/tail_de_	5/123	0.0862844	0.262029	-0.168698	0.225937	POR;CHD7;TMED2;VEGFA;MIB1
MP0002693_abnormal_pancreas_physiology_	7/198	0.0832237	0.258588	-0.165541	0.223897	SEC61A1;IRS1;FEM1B;FASN;IRS2;SOX4;ATF4
MP0002063_abnormal_learning/memory/cond_	12/403	0.0797881	0.25242	-0.137704	0.189572	SPEN;GSK3B;CREBBP;CANX;DCX;GNAS;ATP1A3;CRMP1;MAPK1;NCAM1;L1CAM;PAFAH1B1
MP0001119_abnormal_female_reproductive_	10/330	0.095595	0.281924	-0.131791	0.166862	ABCA1;FADS2;CCND2;VANGL2;STAT3;CHD7;IRS2;LRP2;SAFB;IGF2R
MP0001186_pigmentation_phenotype_	7/257	0.211305	0.465324	-0.193138	0.147754	ITCH;AP3D1;TERF2IP;IRS2;SLC7A11;L1CAM;ARCN1
MP0002210_abnormal_sex_determination_	12/425	0.106323	0.30579	-0.103713	0.122885	GOLGA3;FADS2;CCND2;CADM1;STAT3;IRS2;FKBP4;SBF1;TKT;SAFB;AFF4;PAFAH1B1
MP0003755_abnormal_palate_morphology_	7/212	0.10821	0.308665	-0.0895495	0.105265	GSK3B;MN1;CREBBP;CHD7;MDM2;SOX11;VEGFA
MP0001800_abnormal_humoral_immune_	2/461	0.998426	0.998426	3.12102	-0.00491737	NFAT5;REV3L
MP0002734_abnormal_mechanical_nocicepti_	1978-04-01	0.0636202	0.212883	0.0302098	-0.0467349	CPE;KIF1B;KIF1A;L1CAM
MP0005000_abnormal_immune_tolerance_	3/404	0.981557	0.984386	3.14399	-0.0494791	IRS1;SYVN1;RC3H1
MP0002075_abnormal_coat/hair_pigmentati_	6/218	0.22897	0.477134	0.0736504	-0.0544982	ITCH;AP3D1;IRS2;SLC7A11;L1CAM;ARCN1
MP0005319_abnormal_enzyme/_coenzyme_	7/235	0.156913	0.384511	0.0979623	-0.0936307	POR;JAG1;FTH1;GNAS;MAPK1;NFE2L1;ACACA
MP0000026_abnormal_inner_ear_	7/229	0.14334	0.369498	0.111815	-0.111324	VANGL2;JAG1;LMO4;CHD7;AP3D1;DVL3;LRP2
MP0005193_abnormal_anterior_eye_	3/338	0.95238	0.960661	3.13101	-0.125658	JAG1;ATF4;BRD4
MP0005551_abnormal_eye_electrophysiolog_	1/169	0.958061	0.963599	3.44937	-0.127904	RANBP2
MP0002106_abnormal_muscle_physiology_	6/178	0.122514	0.333085	0.126431	-0.138993	NACA;CPE;RICTOR;FOXK1;VEGFA;PLEC
MP0000653_abnormal_sex_gland_	16/629	0.134392	0.357277	0.166748	-0.171624	ABCA1;CADM1;FEM1B;STAT3;IRS2;LRP2;SAFB;AFF4;FADS2;GOLGA3;CCND2;FKBP4;SBF1;TKT;PAFAH1B1;BRD4
MP0010329_abnormal_lipoprotein_level_	6/232	0.271791	0.516848	0.302367	-0.199564	ABCA1;NCOR1;IRS1;LIPG;CPE;IRS2
MP0002722_abnormal_immune_system_	19/748	0.110589	0.310362	0.178674	-0.209051	ABCA1;NFAT5;CREBBP;STAT3;CHD7;RC3H1;TNFRSF10B;CHD2;ARHGAP5;VEGFA;FADS2;ITCH;NCOR1;MDM2;IDS;EP300;MAPK1;RICTOR;SKIL
MP0005620_abnormal_muscle_contractility_	2/226	0.924813	0.935566	3.34208	-0.222593	EP300;VEGFA
MP0003633_abnormal_nervous_system_	5/148	0.150073	0.378444	0.236384	-0.229691	RANBP2;NRP2;AP3D1;NEFL;KIF1A
MP0002723_abnormal_immune_serum_	11/828	0.910258	0.930448	3.22263	-0.232318	ABCA1;BRD2;NFAT5;CREBBP;MAGED1;STAT3;REV3L;TNFRSF10B;PTPN13;SQSTM1;HSP90B1
MP0010771_integument_phenotype_	2/217	0.913789	0.930448	3.32188	-0.239472	GNAS;PLEC
MP0001340_abnormal_eyelid_morphology_	6/193	0.159108	0.384511	0.257422	-0.246039	CECR2;PRKAR1A;LMO4;PLK2;SOX11;ATF4
MP0000920_abnormal_myelination_	1/134	0.919085	0.932483	3.64929	-0.255101	CANX
MP0000249_abnormal_blood_vessel_	7/254	0.203497	0.45985	0.331375	-0.257431	ANKRD17;CLIC4;IRS1;LIPG;IRS2;CHD2;UHMK1
MP0005381_digestive/alimentary_phenotyp_	1/131	0.914405	0.930448	3.69693	-0.26651	UCHL1
MP0001286_abnormal_eye_development_	6/195	0.164317	0.391659	0.300228	-0.281422	RERE;NPM1;JAG1;CHD7;VEGFA;ATF4
MP0002169_no_abnormal_phenotype_	36/1370	0.0225877	0.100776	0.124913	-0.286659	ANKRD17;GSK3B;ODC1;IRS2;HMGCR;PKD1;CECR2;MAP1LC3B;PCLO;POLR2A;KIF5C;TRA2B;NEFL;YWHAG;SOX4;CREBBP;AKIRIN1;JAG1;CADM1;HSPA5;USP9X;STAT3;HELZ;IGF2R;KTN1;VEGFA;MIB1;SYT11;PRKAR1A;MDM2;GNAS;RLIM;GARS;INA;TPT1;PLEC
MP0005369_muscle_phenotype_	7/247	0.185735	0.428051	0.346025	-0.293607	NACA;EP300;CPE;RICTOR;FOXK1;VEGFA;PLEC
MP0005464_abnormal_platelet_physiology_	1992-04-01	0.0997283	0.289212	0.237531	-0.29468	ABCA1;FADS2;AP3D1;SLC7A11
MP0002697_abnormal_eye_size_	5/172	0.225104	0.477134	0.403331	-0.298447	EP300;LRP2;TKT;BRD4;ATF4
MP0000759_abnormal_skeletal_muscle_	8/290	0.181669	0.421472	0.353643	-0.305549	HDAC5;SEC61A1;TRIO;NACA;MYCBP2;EP300;GARS;PLEC
MP0008469_abnormal_protein_level_	13/513	0.168826	0.394753	0.339522	-0.315585	ABCA1;BRD2;CREBBP;JAG1;LRP1;MAGED1;STAT3;TNFRSF10B;ACACA;POR;FTH1;GNAS;NFE2L1
MP0009745_abnormal_behavioral_response_	4/325	0.858257	0.891563	2.86754	-0.329135	NRP2;POR;GNAS;ATP1A3
MP0002873_normal_phenotype_	36/1375	0.0237142	0.103157	0.146081	-0.331823	ANKRD17;GSK3B;ODC1;IRS2;HMGCR;PKD1;CECR2;MAP1LC3B;PCLO;POLR2A;KIF5C;TRA2B;NEFL;YWHAG;SOX4;CREBBP;AKIRIN1;JAG1;CADM1;HSPA5;USP9X;STAT3;HELZ;IGF2R;KTN1;VEGFA;MIB1;SYT11;PRKAR1A;MDM2;GNAS;RLIM;GARS;INA;TPT1;PLEC
MP0002109_abnormal_limb_morphology_	13/572	0.276593	0.519655	0.525646	-0.344082	CREBBP;IRS1;CHD7;SOX11;PKD1;IGF2R;MIB1;UCHL1;BCLAF1;CREB3L2;GNAS;IDS;PHGDH
MP0002111_abnormal_tail_morphology_	8/344	0.318443	0.557711	0.604248	-0.352829	POR;VANGL2;IRS1;MDM2;PLXNB2;SOX11;IGF2R;CRKL
MP0001819_abnormal_immune_cell_	16/1097	0.879355	0.9027	3.5255	-0.360887	ABCA1;KDM6B;NFAT5;IRS1;STAT3;SLC7A11;PTPN13;HSP90B1;FADS2;BCLAF1;PRKAR1A;DDIT3;REV3L;SQSTM1;SKIL;PLEC
MP0002420_abnormal_adaptive_immunity_	16/1092	0.875109	0.901435	3.50391	-0.363593	ABCA1;KDM6B;NFAT5;IRS1;STAT3;SLC7A11;PTPN13;HSP90B1;FADS2;BCLAF1;PRKAR1A;DDIT3;REV3L;SQSTM1;SKIL;PLEC
MP0005253_abnormal_eye_physiology_	4/104	0.136706	0.357696	0.366109	-0.376387	MAGED1;PRKAR1A;DDIT4;CHD7
MP0008932_abnormal_embryonic_tissue_	4/104	0.136706	0.357696	0.386538	-0.397389	HSPA5;ODC1;STAT3;CHD7
MP0001929_abnormal_gametogenesis_	14/595	0.227488	0.477134	0.54016	-0.399696	CADM1;CELF1;IRS2;SAFB;AFF4;FADS2;GOLGA3;CCND2;RLIM;MAPK1;SBF1;FKBP4;PAFAH1B1;BRD4
MP0001324_abnormal_eye_pigmentation_	1/111	0.875531	0.901435	3.86656	-0.401224	AP3D1
MP0005584_abnormal_enzyme/coenzyme_acti_	5/167	0.208587	0.465309	0.526513	-0.402811	POR;STAT3;GNAS;LRP2;ACACA
MP0009765_abnormal_xenobiotic_induced_	1/107	0.865864	0.896788	3.75442	-0.408991	SKIL
MP0003632_abnormal_nervous_system_	4/110	0.157002	0.384511	0.435731	-0.416464	CREBBP;CANX;MYCBP2;GIGYF2
MP0010155_abnormal_intestine_physiology_	2/173	0.834936	0.87764	3.28912	-0.42929	ABCA1;STAT3
MP0002972_abnormal_cardiac_muscle_	2/174	0.837289	0.87764	3.32726	-0.434268	EP300;VEGFA
MP0002064_seizures_	8/323	0.262304	0.509954	0.666883	-0.449102	UNC13B;CREBBP;NRP2;ATCAY;TRIM2;AP3D1;ATP1A3;ANK3
MP0001663_abnormal_digestive_system_	1/103	0.85545	0.891307	3.91356	-0.450318	UCHL1
MP0002019_abnormal_tumor_incidence_	14/622	0.277708	0.519655	0.70605	-0.462173	RANBP2;CREBBP;NPM1;STAT3;SLC7A11;CHD2;CRKL;EEF1A1;PRKAR1A;MDM2;REV3L;EP300;SKIL;NFE2L1
MP0004085_abnormal_heartbeat_	5/171	0.221769	0.476393	0.647486	-0.480119	PRKAR1A;TMED2;TEAD1;SOX4;VEGFA
MP0001963_abnormal_hearing_physiology_	4/290	0.792205	0.845667	2.86499	-0.480258	IRS1;CHD7;AP3D1;LRP2
MP0002067_abnormal_sensory_capabilities_	8/326	0.270142	0.516535	0.734988	-0.485542	UCHL1;ATCAY;HERC1;CHD7;GNAS;ISLR2;PAFAH1B1;VEGFA
MP0005266_abnormal_metabolism_	1999-01-01	0.844232	0.88226	3.95376	-0.495281	PLEC
MP0005025_abnormal_response_to_	8/525	0.767948	0.832541	2.71536	-0.49765	KDM6B;DDIT3;STAT3;TERF2IP;TNFRSF10B;PTPN13;XPR1;HSP90B1
MP0001845_abnormal_inflammatory_respons_	11/707	0.773766	0.833987	2.88224	-0.523234	ABCA1;ITCH;FTH1;STAT3;GNAS;RC3H1;TERF2IP;CHD2;PKD1;NFE2L1;HSP90B1
MP0005376_homeostasis/metabolism_phenot_	6/223	0.244015	0.489346	0.744633	-0.532178	HSPA5;IRS1;DDIT3;IRS2;UHMK1;PLEC
MP0002405_respiratory_system_inflammati_	2/158	0.795794	0.846341	3.23913	-0.540394	ITCH;CHD2
MP0000163_abnormal_cartilage_morphology_	4/282	0.774074	0.833987	3.00873	-0.546197	IRS1;CREB3L2;GNAS;PKD1
MP0003795_abnormal_bone_structure_	10/430	0.288213	0.51968	0.844064	-0.552475	GSK3B;NACA;IRS1;PRKAR1A;ANKRD11;STAT3;RICTOR;PKD1;SQSTM1;ATF4
MP0002429_abnormal_blood_cell_	38/1630	0.0874127	0.262238	0.413427	-0.553373	PPP1R15B;NFAT5;IRS1;ANKRD11;ATP1A3;CHD2;SLC7A1;BCLAF1;CCND2;POLR2A;UBC;EP400;REV3L;EP300;SKIL;SOX4;SPEN;ABCA1;CREBBP;XBP1;NPM1;STAT3;AP3D1;TNFRSF10B;RC3H1;SAFB;PTPN13;IGF2R;MIB1;VEGFA;ITCH;NCOR1;PRKAR1A;MDM2;RAPGEF2;SQSTM1;NFE2L1;ATF4
MP0005535_abnormal_body_temperature_	2/153	0.781035	0.83889	3.17217	-0.557273	STAT3;CPE
MP0002419_abnormal_innate_immunity_	10/411	0.244673	0.489346	0.792283	-0.566233	ABCA1;FADS2;IRS1;DDIT3;STAT3;TNFRSF10B;SLC7A11;SQSTM1;HSP90B1;PLEC
MP0003942_abnormal_urinary_system_	1992-01-01	0.822477	0.867339	4.0608	-0.577955	GNAS
MP0002136_abnormal_kidney_physiology_	9/396	0.325602	0.557711	0.991491	-0.578946	ABCA1;NFAT5;CCNI;WNK1;GNAS;RC3H1;IRS2;LRP2;PKD1
MP0002998_abnormal_bone_remodeling_	4/130	0.231459	0.47945	0.81616	-0.599971	GSK3B;IRS1;LRP2;SQSTM1
MP0002932_abnormal_joint_morphology_	4/136	0.255332	0.504206	0.88247	-0.604289	VANGL2;LMO4;SYVN1;IDS
MP0005636_abnormal_mineral_homeostasis_	5/194	0.301638	0.538308	1.01128	-0.62631	FTH1;AP3D1;GNAS;LRP2;PKD1
MP0002572_abnormal_emotion/affect_behav_	6/372	0.697272	0.775241	2.62757	-0.668929	GSK3B;UCHL1;CANX;GNAS;IDS;L1CAM
MP0002398_abnormal_bone_marrow_	23/987	0.162673	0.390415	0.711225	-0.66894	SPEN;ABCA1;NFAT5;NPM1;CREBBP;STAT3;AP3D1;RC3H1;CHD2;SLC7A1;BCLAF1;NCOR1;POLR2A;PRKAR1A;MDM2;EP400;REV3L;RAPGEF2;EP300;MAPK1;SKIL;SOX4;ATF4
MP0005390_skeleton_phenotype_	6/265	0.378462	0.591888	1.27654	-0.669467	GSK3B;IRS1;ZFAND5;SYVN1;IDS;PKD1
MP0002092_abnormal_eye_morphology_	4/144	0.287884	0.51968	1.0442	-0.683475	POR;NPM1;JAG1;LRP2
MP0004947_skin_inflammation_	1985-01-01	0.797701	0.846341	4.23577	-0.706666	FADS2
MP0001544_abnormal_cardiovascular_syste_	5/201	0.32688	0.557711	1.21964	-0.712163	NACA;MDM2;MAPK1;IGF2R;VEGFA
MP0005501_abnormal_skin_physiology_	1986-01-01	0.80144	0.847724	4.31488	-0.712818	PLEC
MP0002452_abnormal_antigen_presenting_	12/722	0.702106	0.77813	2.87006	-0.719986	ABCA1;FADS2;NFAT5;IRS1;PRKAR1A;DDIT3;STAT3;REV3L;SLC7A11;SQSTM1;HSP90B1;PLEC
MP0000689_abnormal_spleen_morphology_	11/669	0.709973	0.781869	2.92758	-0.720387	ABCA1;FADS2;NFAT5;ITCH;CREBBP;FTH1;MDM2;SOX11;RICTOR;CHD2;SKIL
MP0005385_cardiovascular_system_phenoty_	5/201	0.32688	0.557711	1.23506	-0.72117	NACA;MDM2;MAPK1;IGF2R;VEGFA
MP0003635_abnormal_synaptic_transmissio_	10/453	0.343519	0.571984	1.29139	-0.721426	GSK3B;UCHL1;PCLO;DNER;DCX;AP3D1;CRMP1;GARS;NCAM1;L1CAM
MP0005388_respiratory_system_phenotype_	4/144	0.287884	0.51968	1.11137	-0.727439	HSPA5;ZFAND5;LRP2;CHD2
MP0002133_abnormal_respiratory_system_	4/144	0.287884	0.51968	1.12653	-0.737361	HSPA5;ZFAND5;LRP2;CHD2
MP0005410_abnormal_fertilization_	1982-01-01	0.786056	0.841685	4.33515	-0.747161	FKBP4
MP0009643_abnormal_urine_homeostasis_	5/296	0.651018	0.742336	2.51783	-0.750193	CCNI;WNK1;STAT3;GNAS;LRP2
MP0002115_abnormal_skeleton_extremities_	7/417	0.665091	0.746618	2.6407	-0.771617	IRS1;CREB3L2;GNAS;SOX11;PKD1;ATF4;MIB1
MP0004087_abnormal_muscle_fiber_	6/267	0.38504	0.591888	1.47502	-0.773555	TRIO;EP300;GARS;CHD2;PLEC;VEGFA
MP0001299_abnormal_eye_distance/_	1947-03-01	0.0635327	0.212883	0.507469	-0.785061	CHD7;L1CAM;CRKL
MP0001191_abnormal_skin_condition_	4/238	0.652157	0.742336	2.65299	-0.790466	GNAS;PKD1;PLEC;MIB1
MP0005195_abnormal_posterior_eye_	9/433	0.422447	0.612548	1.62547	-0.796688	CLIC4;JAG1;DCC;TRIM2;DDIT4;AP3D1;NCAM1;PTPN13;VEGFA
MP0000762_abnormal_tongue_morphology_	1977-01-01	0.765149	0.8321	4.38878	-0.806671	CREB3L2
MP0003959_abnormal_lean_body_	1970-03-01	0.149857	0.378444	0.830825	-0.807302	SEC61A1;GNAS;RICTOR
MP0000747_muscle_weakness_	1963-03-01	0.120578	0.330402	0.735566	-0.814599	GARS;KIF1B;VEGFA
MP0009046_muscle_twitch_	1970-03-01	0.149857	0.378444	0.839142	-0.815383	DYNC1H1;NRP2;ATCAY
MP0001502_abnormal_circadian_rhythm_	1997-03-01	0.277747	0.519655	1.2617	-0.825893	NCOR1;NCAM1;CSNK1E
MP0001970_abnormal_pain_threshold_	3/175	0.637807	0.737398	2.71982	-0.828532	UCHL1;CPE;KIF1A
MP0000371_diluted_coat_color_	3/112	0.353117	0.579644	1.52515	-0.831726	AP3D1;SLC7A11;ARCN1
MP0008007_abnormal_cellular_replicative_	1936-03-01	0.0342266	0.138498	0.422444	-0.835129	UBC;MAPK1;SKIL
MP0003938_abnormal_ear_development_	1954-03-01	0.0865902	0.262029	0.629337	-0.842871	VANGL2;LMO4;CHD7
MP0000733_abnormal_muscle_development_	1971-03-01	0.154214	0.383332	0.885155	-0.848735	TRIO;EP300;FOXK1
MP0009763_increased_sensitivity_to_	6/281	0.431015	0.617256	1.76096	-0.849614	FADS2;NRP2;FTH1;STAT3;MDM2;SKIL
MP0001270_distended_abdomen_	1964-03-01	0.124621	0.336187	0.781015	-0.851375	PRKAR1A;CREB3L2;PKD1
MP0008873_increased_physiological_sensi_	4/183	0.449618	0.633994	1.87116	-0.852719	RANBP2;HYOU1;SLC7A11;SKIL
MP0000767_abnormal_smooth_muscle_	1992-03-01	0.252918	0.502945	1.24225	-0.853766	ANKRD17;JAG1;ZFAND5
MP0000428_abnormal_craniofacial_morphol_	3/117	0.378161	0.591888	1.64049	-0.860335	CREBBP;IGF2R;CRKL
MP0004808_abnormal_hematopoietic_stem_	1972-03-01	0.15861	0.384511	0.910981	-0.8707	EP400;RAPGEF2;ARID1A
MP0002233_abnormal_nose_morphology_	1999-03-01	0.287749	0.51968	1.34947	-0.883282	NRP2;PRKAR1A;CHD7
MP0004883_abnormal_blood_vessel_	1945-03-01	0.0575492	0.200271	0.553791	-0.890542	IRS1;IRS2;UHMK1
MP0002751_abnormal_autonomic_nervous_	1961-03-01	0.112643	0.313597	0.770688	-0.893726	MAGED1;SOX11;SOX4
MP0000230_abnormal_systemic_arterial_	4/218	0.584267	0.691581	2.47884	-0.914135	IRS1;WNK1;GNAS;IRS2
MP0002177_abnormal_outer_ear_	3/120	0.393096	0.591888	1.7556	-0.920702	CHD7;GNAS;CRKL
MP0004924_abnormal_behavior_	3/120	0.393096	0.591888	1.76421	-0.92522	ATCAY;DCX;ARCN1
MP0003448_altered_tumor_morphology_	3/119	0.388127	0.591888	1.76806	-0.927238	NPM1;STAT3;SKIL
MP0005386_behavior/neurological_phenoty_	3/120	0.393096	0.591888	1.78177	-0.934427	ATCAY;DCX;ARCN1
MP0000049_abnormal_middle_ear_	1973-01-01	0.74697	0.814876	4.56604	-0.934757	CHD7
MP0003137_abnormal_impulse_conducting_	1972-01-01	0.74221	0.81223	4.54969	-0.946208	VEGFA
MP0003936_abnormal_reproductive_system_	4/189	0.473848	0.633994	2.09293	-0.953781	LRP2;ARHGAP5;FKBP4;NEO1
MP0003763_abnormal_thymus_physiology_	1972-01-01	0.74221	0.81223	4.60406	-0.957515	STAT3
MP0005332_abnormal_amino_acid_	3/133	0.456551	0.633994	2.10818	-0.960734	CCNI;SLC7A11;PKD1
MP0005197_abnormal_uvea_morphology_	2/119	0.654354	0.742336	3.2322	-0.963043	JAG1;ATF4
MP0001533_abnormal_skeleton_physiology_	3/160	0.578063	0.690971	2.61792	-0.967734	GSK3B;IRS1;SYVN1
MP0008874_decreased_physiological_sensi_	3/135	0.466081	0.633994	2.12884	-0.970147	PRKAR1A;WNK1;TNFRSF10B
MP0000477_abnormal_intestine_morphology_	6/299	0.489249	0.635294	2.14412	-0.972715	FADS2;PRKAR1A;STAT3;MDM2;EP300;CELSR3
MP0001216_abnormal_epidermal_layer_	5/251	0.507033	0.643969	2.22496	-0.979214	ITCH;STAT3;MIB1;BRD4;PLEC
MP0003172_abnormal_lysosome_physiology_	2016-03-28	0.0187173	0.0875695	0.405451	-0.987403	AP3D1;IDS;IGF2R
MP0005508_abnormal_skeleton_morphology_	3/127	0.427561	0.614839	2.0319	-0.988305	ZFAND5;IDS;PKD1
MP0002295_abnormal_pulmonary_circulatio_	1954-03-01	0.0865902	0.262029	0.738871	-0.989569	ABCA1;HSPA5;CHD2
MP0001765_abnormal_ion_homeostasis_	3/136	0.470818	0.633994	2.19063	-0.998308	GNAS;LRP2;PKD1
MP0003566_abnormal_cell_adhesion_	1943-03-01	0.051849	0.186015	0.596642	-1.00351	POR;STAT3;RAPGEF2
MP0000377_abnormal_hair_follicle_	3/149	0.530555	0.664112	2.45316	-1.00409	STAT3;AARS;MIB1
MP0000470_abnormal_stomach_morphology_	3/122	0.403003	0.591888	1.95449	-1.02501	ITCH;SOX11;CELSR3
MP0005395_other_phenotype_	2/110	0.612351	0.715095	3.12993	-1.04959	STAT3;PKD1
MP0000627_abnormal_mammary_gland_	3/142	0.498834	0.643969	2.39772	-1.05525	ARHGAP5;FKBP4;NEO1
MP0006036_abnormal_mitochondrial_physio_	2/106	0.592478	0.698923	3.12152	-1.11818	FTH1;PLEC
MP0005023_abnormal_wound_healing_	2/103	0.577083	0.690971	3.0979	-1.14516	STAT3;PLEC
MP0003111_abnormal_nucleus_morphology_	2/100	0.561271	0.685342	3.05962	-1.15604	RANBP2;TERF2IP
MP0001756_abnormal_urination_	1999-02-01	0.555908	0.683482	3.05444	-1.16238	WNK1;IRS2
MP0002733_abnormal_thermal_nociception_	2/101	0.566588	0.687013	3.11832	-1.17062	UCHL1;L1CAM
MP0000716_abnormal_immune_system_	24/1255	0.484919	0.635294	2.59659	-1.17799	SPEN;NFAT5;CREBBP;IRS1;ANKRD11;STAT3;TNFRSF10B;RC3H1;ATP1A3;CHD2;PTPN13;VEGFA;ITCH;BCLAF1;NCOR1;POLR2A;PRKAR1A;MDM2;REV3L;EP300;MAPK1;SKIL;SQSTM1;SOX4
MP0000647_abnormal_sebaceous_gland_	1965-01-01	0.706305	0.780299	4.92601	-1.22204	SOX11
MP0005595_abnormal_vascular_smooth_	1996-02-01	0.539543	0.670044	3.08155	-1.23389	IRS1;IRS2
MP0002928_abnormal_bile_duct_	1932-03-01	0.0258437	0.109678	0.575227	-1.27137	JAG1;CHD2;PKD1
MP0005389_reproductive_system_phenotype_	1981-02-01	0.451753	0.633994	2.8104	-1.28074	FADS2;FKBP4
MP0000639_abnormal_adrenal_gland_	1982-02-01	0.457899	0.633994	2.86644	-1.30628	ABCA1;PRKAR1A
MP0003453_abnormal_keratinocyte_physiol_	1962-01-01	0.689433	0.768983	4.97758	-1.30754	STAT3
MP0009250_abnormal_appendicular_skeleto_	1992-02-01	0.517088	0.651981	3.08839	-1.32103	GSK3B;ATF4
MP0002971_abnormal_brown_adipose_	1985-02-01	0.476098	0.633994	2.91787	-1.32972	STAT3;GNAS
MP0009785_altered_susceptibility_to_	1985-02-01	0.476098	0.633994	2.92807	-1.33437	TNFRSF10B;TERF2IP
MP0002060_abnormal_skin_morphology_	1990-02-01	0.505593	0.643969	3.0374	-1.33677	GNAS;PLEC
MP0003638_abnormal_response/metabolism__	1991-02-01	0.511363	0.647106	3.08155	-1.34123	GNAS;LRP2
MP0001243_abnormal_dermal_layer_	1987-02-01	0.488024	0.635294	2.97665	-1.35041	PLEC;BRD4
MP0005330_cardiomyopathy_	1989-02-01	0.49978	0.643969	3.07909	-1.35512	ABCA1;CHD2
MP0003119_abnormal_digestive_system_	1967-02-01	0.361968	0.588621	2.55711	-1.3552	VANGL2;RAPGEF2
MP0002108_abnormal_muscle_morphology_	1987-02-01	0.488024	0.635294	3.014	-1.36735	EP300;RICTOR
MP0001664_abnormal_digestion_	1987-02-01	0.488024	0.635294	3.02865	-1.374	PRKAR1A;CPE
MP0003186_abnormal_redox_activity_	1960-02-01	0.315027	0.556494	2.44612	-1.43367	FTH1;NFE2L1
MP0000858_altered_metastatic_potential_	1972-02-01	0.394767	0.591888	2.75131	-1.44289	STAT3;TNFRSF10B
MP0001440_abnormal_grooming_behavior_	1964-02-01	0.341974	0.571984	2.586	-1.44466	ITCH;VEGFA
MP0005165_increased_susceptibility_to_	1972-02-01	0.394767	0.591888	2.76639	-1.4508	STAT3;HYOU1
MP0003385_abnormal_body_wall_	1972-02-01	0.394767	0.591888	2.78484	-1.46048	VANGL2;SOX11
MP0010094_abnormal_chromosome_stability_	1974-02-01	0.407675	0.593601	2.80062	-1.46066	NPM1;REV3L
MP0002168_other_aberrant_phenotype_	1962-02-01	0.328537	0.557711	2.53254	-1.47879	STAT3;PKD1
MP0001177_atelectasis_	1959-02-01	0.308249	0.5473	2.48991	-1.50082	HSPA5;LRP2
MP0001293_anophthalmia_	1958-02-01	0.301459	0.538308	2.47469	-1.53264	NPM1;LRP2
MP0002089_abnormal_postnatal_growth/wei_	1962-02-01	0.328537	0.557711	2.63299	-1.53744	IRS1;RICTOR
MP0004215_abnormal_myocardial_fiber_	1957-01-01	0.659144	0.742336	5.16193	-1.53801	SRSF10
MP0001666_abnormal_nutrient_absorption_	1959-01-01	0.671597	0.751497	5.39375	-1.54093	ABCA1
MP0006138_congestive_heart_failure_	1955-01-01	0.646221	0.742194	5.18127	-1.54477	IGF2R
MP0005220_abnormal_exocrine_pancreas_	1952-02-01	0.260556	0.509402	2.31568	-1.56197	PKD1;ATF4
MP0000427_abnormal_hair_cycle_	1955-01-01	0.646221	0.742194	5.33977	-1.59202	MAGED1
MP0003436_decreased_susceptibility_to_	1957-01-01	0.659144	0.742336	5.35125	-1.59442	SYVN1
MP0003075_altered_response_to_	1953-01-01	0.63281	0.73406	5.17801	-1.60086	HYOU1
MP0004019_abnormal_vitamin_homeostasis_	1946-02-01	0.219732	0.474948	2.16925	-1.61512	ABCA1;LRP2
MP0003866_abnormal_defecation_	1957-01-01	0.659144	0.742336	5.4215	-1.61535	STAT3
MP0006035_abnormal_mitochondrial_morpho_	1956-02-01	0.287847	0.51968	2.48604	-1.62722	KIF5B;PLEC
MP0001919_abnormal_reproductive_system_	1947-02-01	0.226507	0.477134	2.19941	-1.62747	FADS2;FKBP4
MP0005647_abnormal_sex_gland_	1943-02-01	0.199525	0.453821	2.07434	-1.63883	FADS2;CELF1
MP0000681_abnormal_thyroid_gland_	1948-02-01	0.233298	0.4804	2.2865	-1.67631	ATCAY;CRKL
MP0005666_abnormal_adipose_tissue_	1944-02-01	0.206237	0.463036	2.1855	-1.68272	TNKS2;ARHGAP5
MP0008058_abnormal_DNA_repair_	1951-01-01	0.618894	0.720319	5.45791	-1.79053	CHD2
MP0004142_abnormal_muscle_tone_	1949-01-01	0.604454	0.708249	5.58743	-1.92744	ATCAY
MP0002796_impaired_skin_barrier_	1949-01-01	0.604454	0.708249	5.59392	-1.92968	PLEC
MP0000750_abnormal_muscle_regeneration_	1936-02-01	0.153497	0.383332	2.12085	-2.03359	NACA;FOXK1
MP0002282_abnormal_trachea_morphology_	1945-01-01	0.57392	0.690971	5.59098	-2.06674	SOX4
MP0000467_abnormal_esophagus_morphology_	1946-01-01	0.581766	0.690971	5.64866	-2.08807	SOX4
MP0004742_abnormal_vestibular_system_	1945-01-01	0.57392	0.690971	5.65008	-2.08859	AP3D1
MP0004036_abnormal_muscle_relaxation_	1944-01-01	0.565926	0.687013	5.57923	-2.09445	VEGFA
MP0002160_abnormal_reproductive_system_	1946-01-01	0.581766	0.690971	5.76599	-2.13144	FKBP4
MP0003690_abnormal_glial_cell_	1943-01-01	0.557784	0.683482	5.6813	-2.16205	NFASC
MP0001879_abnormal_lymphatic_vessel_	1933-02-01	0.134492	0.357277	2.11643	-2.17832	NRP2;VEGFA
MP0004859_abnormal_synaptic_plasticity_	1934-02-01	0.140767	0.365574	2.25567	-2.26985	UCHL1;NRP2
MP0003221_abnormal_cardiomyocyte_apopto_	1942-01-01	0.54949	0.678094	5.9974	-2.3298	MDM2
MP0008775_abnormal_heart_ventricle_	1940-01-01	0.532434	0.664112	5.86069	-2.39881	VEGFA
MP0000604_amyloidosis_	1941-01-01	0.541041	0.670044	6.06373	-2.42799	ABCA1
MP0000749_muscle_degeneration_	1940-01-01	0.532434	0.664112	6.01587	-2.46232	PLEC
MP0004134_abnormal_chest_morphology_	2016-02-29	0.110103	0.310362	2.1281	-2.4899	CREB3L2;SOX11
MP0004130_abnormal_muscle_cell_	1937-01-01	0.505639	0.643969	5.9798	-2.63173	GNAS
MP0003252_abnormal_bile_duct_	1930-02-01	0.116084	0.320613	2.3147	-2.63302	JAG1;PKD1
MP0002249_abnormal_larynx_morphology_	1935-01-01	0.486933	0.635294	5.94335	-2.6963	PKD1
MP0010307_abnormal_tumor_latency_	1933-01-01	0.467522	0.633994	5.96604	-2.71882	RANBP2
MP0006276_abnormal_autonomic_nervous_	1933-01-01	0.467522	0.633994	5.99854	-2.73363	MAGED1
MP0002006_tumorigenesis_	1934-01-01	0.477317	0.633994	6.01372	-2.74055	EP300
MP0006072_abnormal_retinal_apoptosis_	1937-01-01	0.505639	0.643969	6.23883	-2.74574	DDIT4
MP0003567_abnormal_fetal_cardiomyocyte_	1933-01-01	0.467522	0.633994	6.09762	-2.77878	NACA
MP0002332_abnormal_exercise_endurance_	1933-01-01	0.467522	0.633994	6.09932	-2.77956	PLEC
MP0001853_heart_inflammation_	1934-01-01	0.477317	0.633994	6.15055	-2.80291	CHD2
MP0003828_pulmonary_edema_	2016-02-27	0.0984019	0.287763	2.28415	-2.84518	ZFAND5;CHD2
MP0008875_abnormal_xenobiotic_pharmacok_	1934-01-01	0.477317	0.633994	6.3236	-2.88177	POR
MP0003045_fibrosis_	2016-02-24	0.0815872	0.255787	2.15087	-2.93251	STAT3;PKD1
MP0000579_abnormal_nail_morphology_	2016-01-30	0.437028	0.620758	6.16289	-2.93855	L1CAM
MP0001984_abnormal_olfaction_	2016-02-26	0.0926932	0.275703	2.29634	-2.95867	PTPRS;UBR3
MP0005085_abnormal_gallbladder_physiolo_	1934-01-01	0.477317	0.633994	6.55422	-2.98687	JAG1
MP0005058_abnormal_lysosome_morphology_	2016-01-30	0.437028	0.620758	6.3768	-3.04055	KIF5B
MP0005365_abnormal_bile_salt_	2016-01-29	0.426482	0.614839	6.34144	-3.08444	POR
MP0004084_abnormal_cardiac_muscle_	2016-01-25	0.382296	0.591888	6.09568	-3.19681	VEGFA
MP0005187_abnormal_penis_morphology_	2016-01-24	0.37073	0.591888	6.16066	-3.23089	FKBP4
MP0002166_altered_tumor_susceptibility_	2016-01-27	0.404797	0.591888	6.33887	-3.32435	EP300
MP0003693_abnormal_embryo_hatching_	2016-01-27	0.404797	0.591888	6.37484	-3.34321	HSPA5
MP0002909_abnormal_adrenal_gland_	2016-01-24	0.37073	0.591888	6.37735	-3.34453	PRKAR1A
MP0002396_abnormal_hematopoietic_system_	2016-01-27	0.404797	0.591888	6.41189	-3.36264	NFE2L1
MP0008877_abnormal_DNA_methylation_	2016-01-24	0.37073	0.591888	6.44271	-3.37881	GNAS
MP0003279_aneurysm_	2016-01-26	0.39365	0.591888	6.47935	-3.39802	PKD1
MP0003890_abnormal_embryonic-extraembry_	2016-01-25	0.382296	0.591888	6.50502	-3.41148	HSP90B1
MP0005409_darkened_coat_color_	2016-01-25	0.382296	0.591888	6.57528	-3.44833	ITCH
MP0003300_gastrointestinal_ulcer_	2016-02-19	0.0559188	0.196563	2.14152	-3.48376	FADS2;STAT3
MP0000751_myopathy_	2016-01-27	0.404797	0.591888	6.65978	-3.49264	PLEC
MP0001958_emphysema_	2016-01-27	0.404797	0.591888	6.68069	-3.50361	LRP2
MP0004782_abnormal_surfactant_physiolog_	2016-01-23	0.358949	0.586452	6.65186	-3.54986	HSPA5
MP0004233_abnormal_muscle_weight_	2016-01-26	0.39365	0.591888	6.77886	-3.5551	GARS
MP0002876_abnormal_thyroid_physiology_	2016-01-22	0.346949	0.572218	6.45977	-3.60607	ATCAY
MP0004270_analgesia_	2016-02-22	0.0709354	0.230706	2.5083	-3.6787	KIF1B;KIF1A
MP0004264_abnormal_extraembryonic_tissu_	2016-01-22	0.346949	0.572218	6.74082	-3.76296	XBP1
MP0009278_abnormal_bone_marrow_	2016-02-19	0.0559188	0.196563	2.32852	-3.78798	TSC22D1;EP400
MP0008961_abnormal_basal_metabolism_	2016-02-21	0.0657952	0.218064	2.51396	-3.82867	BRD2;NCOR1
MP0000678_abnormal_parathyroid_gland_	2016-01-21	0.334724	0.562725	6.66013	-3.82933	VEGFA
MP0003315_abnormal_perineum_morphology_	2016-01-21	0.334724	0.562725	6.78169	-3.89923	FKBP4
MP0003787_abnormal_imprinting_	2016-01-20	0.322273	0.557711	6.74054	-3.93589	GNAS
MP0005645_abnormal_hypothalamus_physiol_	2016-02-18	0.0511961	0.185586	2.4191	-4.07434	FASN;CPE
MP0004185_abnormal_adipocyte_glucose_	2016-01-20	0.322273	0.557711	7.01789	-4.09785	TNKS2
MP0010352_gastrointestinal_tract_polyps_	2016-01-16	0.270104	0.516535	6.62687	-4.37778	STAT3
MP0004858_abnormal_nervous_system_	2016-01-17	0.283509	0.51968	6.91653	-4.52716	PTPRS
MP0001188_hyperpigmentation_	2016-01-16	0.270104	0.516535	6.87305	-4.54041	TERF2IP
MP0000013_abnormal_adipose_tissue_	2016-02-16	0.0422171	0.156395	2.55667	-4.74357	PRKAR1A;ARHGAP5
MP0000537_abnormal_urethra_morphology_	2016-01-14	0.242541	0.489346	6.70116	-4.78923	FKBP4
MP0001348_abnormal_lacrimal_gland_	2016-01-15	0.25645	0.504206	7.15689	-4.90083	L1CAM
MP0003191_abnormal_cellular_cholesterol_	2016-01-14	0.242541	0.489346	6.91615	-4.94287	ABCA1
MP0002254_reproductive_system_inflammat_	2016-01-13	0.228373	0.477134	6.92049	-5.12086	ABCA1
MP0003123_paternal_imprinting_	2016-01-14	0.242541	0.489346	7.38228	-5.27601	GNAS
MP0005377_hearing/vestibular/ear_phenot_	2016-01-12	0.213942	0.465324	7.03391	-5.38109	LRP2
MP0005423_abnormal_somatic_nervous_	2016-01-12	0.213942	0.465324	7.05103	-5.39419	L1CAM
MP0003878_abnormal_ear_physiology_	2016-01-12	0.213942	0.465324	7.07154	-5.40987	LRP2
MP0005451_abnormal_body_composition_	2016-01-11	0.199242	0.453821	8.01327	-6.3309	IGF2R
MP0002139_abnormal_hepatobiliary_system_	2016-01-09	0.169018	0.394753	8.71451	-8.1001	INSIG1
