# Supplementary material for: An open RNA-Seq data analysis pipeline tutorial with an example of reprocessing data from a recent Zika virus study
Source: F1000Res. 2016 Jul 5;5:1574. [Version 1] doi: 10.12688/f1000research.9110.1 (PMC4972086; doi:10.12688/f1000research.9110.1)
Supplement: Supplementary file 2 [file f1000research-5-9804-s0001.tgz › 4c5496db-c7cc-41f3-9906-536173df7e61.xlsx]

## Sheet: Table2a_mimickers
Ranks	NextSeq	MiSeq	combined
1	STOCK1S-53863	BJM-ctd2-9	MENADIONE
2	BRD-K68313733	geldanamycin	IMD 0354
3	Chemistry 2804	wortmannin	BRD-K50234570
4	MLN2238	PERHEXILINE MALEATE	BRD-K68143200
5	Arachidonyl trifluoro-methyl ketone	wortmannin	TW 37
6	MLN2238	L-690	BRD-A94413429
7	TL_HRAS26 BRD-K01877528	PI 828	BRD-K09549677
8	Chemistry 2804	BRD-K41859756	QUINACRINE HYDROCHLORIDE
9	BRD-K58214070	S1175	BRD-K04546108
10	MLN2238	TW 37	Medrysone
11	ON-01910	BRD-K68143200	MLN2238
12	NCGC00182390-01	PAROXETINE HYDROCHLORIDE	wortmannin
13	Medrysone	Akti-1/2	B675700.cdx
14	EI-148	geldanamycin	Dorsomorphin dihydrochloride
15	MLN2238	BENZOXIQUINE	NCGC00183696-01
16	MLN2238	P0030	BJM-ctd2-9
17	Arachidonyl trifluoro-methyl ketone	Medrysone	Parthenolide
18	Chemistry 2804	BRD-K00627859	BRD-K95138506
19	NCGC00242335-01	VU0410183-2	VU0410183-2
20	B675700.cdx	fulvestrant	CT-200783
21	B675700.cdx	MENADIONE	CT-200783
22	BRD-K66254772	geldanamycin	NCGC00188530-01
23	MLN2238	GSK-1059615	PUROMYCIN HYDROCHLORIDE
24	T5212475	wortmannin	2816
25	CT-200783	IMD 0354	QUINACRINE HYDROCHLORIDE
26	Chemistry 2804	BRD-K12184916	CT-200783
27	BRD-K64517075	GSK-1059615	piperlongumine (HPLC)
28	ETHOPROPAZINE HYDROCHLORIDE	TW 37	BRD-K81795824
29	auranofin	INK-128	geldanamycin
30	Z-Leu3-VS	C8273	BRD-K95196255
31	MG-132	PHENIRAMINE MALEATE	BENZOXIQUINE
32	AT-7519	EI-215	Loperamide hydrochloride
33	K784-3187	tanespimycin	B675700.cdx
34	BRD-K09854848	BRD-A47816767	Dorsomorphin dihydrochloride
35	MLN2238	BRD-K06593056	E3380
36	T5323840	BRD-K64517075	MLN4924
37	mestanolone	SGI-1776	geldanamycin
38	DIGOXIN	IMD 0354	Strophanthidin
39	BRD-A58924247	geldanamycin	BRD-K14788918
40	BRD-K56411643	geldanamycin	BRD-K95138506
41	Salermide	DM-100	Parthenolide
42	BRD-K54728231	BRD-K16331660	CT-200783
43	BRD-K09854848	VX-680	BRD-K39987650
44	QS 11	geldanamycin	PUROMYCIN HYDROCHLORIDE
45	methyltestosterone	BRD-K12184916	BRD-U25771771
46	B675700.cdx	BRD-A51777634	I-BET151
47	BRD-K03736784	wortmannin	NICLOSAMIDE
48	BRD-A39093044	Tyloxapol	BRD-A47816767
49	medroxyprogesterone 17-acetate	AG-879	BRD-K06593056
50	piperlongumine (HPLC)	wortmannin	piperlongumine (HPLC)

## Sheet: Table2b_reversers
Ranks	NextSeq	MiSeq	combined
1	GDC-0879	PHENAMIL	BRD-K91937579
2	BRD-K68873215	GF-109203X	Probenecid
3	JNK-9L	BRD-K80672993	GF-109203X
4	ZSTK-474	AG14361	YM-201636
5	canertinib	BRD-K03568209	VE821
6	Tamoxifen, 4-Hydroxy-, (Z)-	VE821	AZD-8055
7	CYT387	A443654	ISOXSUPRINE HYDROCHLORIDE
8	dasatinib	BRD-K91937579	GDC-0879
9	AT7867	mitoxantrone	BRD-K13646352
10	Formoterol hemifumarate	withaferin-a	BRD-K12079898
11	torin-1	SB 218078	SB-525334
12	JW-7-24-1	A443654	TWS-119
13	BRD-K92428153	BRD-A36630025	canertinib
14	azacitidine	PF-477736	INK-128
15	KIN001-265	S1030	BRD-K68873215
16	480743.cdx	3019-0575	vemurafenib
17	KIN001-043	NCGC00238536-01	HG-6-64-01
18	RLM-1-127	BRD-K41925105	NVP-BEZ235
19	vemurafenib	trichostatin A	PHA-793887
20	blebbistatin	Kenpaullone	BRD-K17025677
21	PD-184352	BRD-A36630025	vorinostat
22	Importazole	BRD-K94176593	HY-11008
23	BRD-K68873215	CGP-60474	BRD-K72895815
24	NONOXYNOL-9	MITOMYCIN C	NCGC00238536-01
25	ponatinib	BRD-K17025677	PF-477736
26	CGP-60474	GR 103691	ZM 336372
27	NCGC00185837-02	BRD-K74980345	palbociclib
28	FR-180204	JNK-9L	forskolin
29	6-azauridine	AG14361	Y-39983
30	HY-10247	SKATOLE	TG-101348
31	BRD-K31542390	GF-109203X	NCGC00185837-02
32	PD 198306	BRD-K48654774	T5220758
33	PD-0325901	Formoterol hemifumarate	QL-X-138
34	serdemetan	withaferin-a	NVP-BEZ235
35	AZD-7762	HY-11008	Formoterol hemifumarate
36	BRD-A94570195	BRD-K55722623	BRD-K06926592
37	BRD-A36630025	mitoxantrone	PF-477736
38	RAF 265	SB 216763	NVP-BEZ235
39	PF-562271	MK-1775	WH-4-025
40	TG-101348	BRD-A36630025	CGP-60474
41	CGP-60474	Probenecid	BRD-A36630025
42	PF-562271	withaferin-a	BRD-A07780951
43	BRL 54443	SB 218078	PD-0325901
44	2038	S1455	WH-4-025
45	WZ-3105	Y-39983	mirtazapine
46	OSI-930	forskolin	PHA-793887
47	BW-B 70C	PHENAMIL	AS-605240
48	NVP-BEZ235	mitoxantrone	BRD-K67439147
49	torin-2	Importazole	alvocidib
50	VE821	L-732,138	BRD-K95785537
